# Supplementary material for: Functional Characterization of the Effects of CsDGAT1 and CsDGAT2 on Fatty Acid Composition in Camelina sativa
Source: Int J Mol Sci. 2024 Jun 25;25(13):6944. doi: 10.3390/ijms25136944 (PMC11240937; doi:10.3390/ijms25136944)
Supplement: Supplementary file 1 [file ijms-25-06944-s001.zip]

Archive with 1 entries (1 files):
- ijms-3017094-supplementary.pdf
